# Supplementary material for: Fine-root traits of allelopathic rice at the seedling stage and their relationship with allelopathic potential
Source: PeerJ. 2019 Jun 12;7:e7006. doi: 10.7717/peerj.7006 (PMC6570997; doi:10.7717/peerj.7006)
Supplement: Supplemental Information 1 — (PI and TN, allelopathic cultivars PI312777 and Taichung Native1. Le, non-allelopathic cultivar Lemont) at 3–6 leaf stages applied for data analyses and preparation for Figs. 1–4. [file peerj-07-7006-s001.zip]

Archive with 4 entries (4 files):
- Data of Fig.2.xlsx
- Data of Fig.3.xlsx
- Data of Fig.4.xlsx
- Data of Fig.1.xlsx
