# Supplementary material for: Fine-root traits of allelopathic rice at the seedling stage and their relationship with allelopathic potential
Source: PeerJ. 2019 Jun 12;7:e7006. doi: 10.7717/peerj.7006 (PMC6570997; doi:10.7717/peerj.7006)
Supplement: Supplemental Information 1 — (PI and TN, allelopathic cultivars PI312777 and Taichung Native1. Le, non-allelopathic cultivar Lemont) at 3–6 leaf stages applied for data analyses and preparation for Figs. 1–4. [file peerj-07-7006-s001.zip › Data of Fig.2.xlsx]

## Sheet: Sheet1
Root tips
	PI		TN		Le
		SD		SD		SD
3-leaf	703.333	71.7159	611.333	51.022	384	80.5543
4-leaf	1348	100.272	1098	95.1262	946	45.2548
5-leaf	2073.5	98.2878	1914.5	103.241	1657	89.0954
6-leaf	3009	69.2965	2112	101.336	1501	77.7818
Root biomass
	PI		TN		Le
		SD		SD		SD
3-leaf	5.86667	0.41633	5.05	0.26458	4.46667	0.35119
4-leaf	7.92	0.34928	7.75	0.21213	7	0.26458
5-leaf	11.4167	0.46584	11.0333	0.41316	9.2	0.26458
6-leaf	13.4333	0.45092	12.575	0.32016	12.2667	0.25166
