# Supplementary material for: Fine-root traits of allelopathic rice at the seedling stage and their relationship with allelopathic potential
Source: PeerJ. 2019 Jun 12;7:e7006. doi: 10.7717/peerj.7006 (PMC6570997; doi:10.7717/peerj.7006)
Supplement: Supplemental Information 1 — (PI and TN, allelopathic cultivars PI312777 and Taichung Native1. Le, non-allelopathic cultivar Lemont) at 3–6 leaf stages applied for data analyses and preparation for Figs. 1–4. [file peerj-07-7006-s001.zip › Data of Fig.3.xlsx]

## Sheet: Sheet1
total phenolic acids
	PI		TN		Le
		SD		SD		SD
3-leaf	391.55	20.78	335.18	23.89	275.22	22.89
4-leaf	1346.5	28.14	1202.87	29.45	589.99	26.28
5-leaf	1443.79	30.36	1385.78	28.36	1058.49	29.87
6-leaf	2364.72	35.78	1923.36	38.36	1160.14	35.36
