# Supplementary material for: Fine-root traits of allelopathic rice at the seedling stage and their relationship with allelopathic potential
Source: PeerJ. 2019 Jun 12;7:e7006. doi: 10.7717/peerj.7006 (PMC6570997; doi:10.7717/peerj.7006)
Supplement: Supplemental Information 1 — (PI and TN, allelopathic cultivars PI312777 and Taichung Native1. Le, non-allelopathic cultivar Lemont) at 3–6 leaf stages applied for data analyses and preparation for Figs. 1–4. [file peerj-07-7006-s001.zip › Data of Fig.4.xlsx]

## Sheet: Sheet1
% inhibition on root length
	PI		TN		Le
		SD		SD		SD
3-leaf	28.66	1.08	27.13	2.6	7.94	1.29
4-leaf	38.97	2.55	36.15	1.23	17.87	2.12
5-leaf	49.63	1.14	42.86	0.33	20.58	0.87
6-leaf	56.3	1.96	54.25	0.24	24.27	1.37
% inhibition on plant dry weight
	PI		TN		Le
		SD		SD		SD
3-leaf	11.36	1.06	10.23	1.24	4.55	1.01
4-leaf	18.18	1.01	14.77	1.01	9.09	1.07
5-leaf	29.55	1.01	22.73	1.07	11.91	1.21
6-leaf	32.95	1.21	27.27	1.01	14.32	1.6
