# Supplementary material for: Fine-root traits of allelopathic rice at the seedling stage and their relationship with allelopathic potential
Source: PeerJ. 2019 Jun 12;7:e7006. doi: 10.7717/peerj.7006 (PMC6570997; doi:10.7717/peerj.7006)
Supplement: Supplemental Information 1 — (PI and TN, allelopathic cultivars PI312777 and Taichung Native1. Le, non-allelopathic cultivar Lemont) at 3–6 leaf stages applied for data analyses and preparation for Figs. 1–4. [file peerj-07-7006-s001.zip › Data of Fig.1.xlsx]

## Sheet: Sheet1
Root length									Root surface area
	0-0.2mm		0.2-1.0mm		1.0-2.0mm					0-0.2mm		0.2-1.0mm		1.0-2.0mm
		SD		SD		SD					SD		SD		SD
PI-3	56.9355	19.6808	36.5307	13.443	1.05503	0.48745				PI-3	1.76457	0.47388	4.33137	1.54883	0.5438	0.33075
TN-3	51.0835	6.78072	39.4348	3.17632	0.94627	0.23808				TN-3	1.66083	0.1493	4.71467	0.31738	0.53043	0.29162
Le-3	32.0743	5.78298	36.7099	4.6247	0.91093	0.59584				Le-3	1.24557	0.19551	3.9788	0.60946	0.5462	0.42312
PI-4	104.184	18.8949	45.0768	7.20252	1.05263	0.60301				PI-4	3.05067	0.55028	5.6469	1.2026	0.52367	0.30336
TN-4	88.5365	2.82432	49.0627	0.68319	1.48873	0.67421				TN-4	2.8407	0.21219	5.7122	0.18007	0.7104	0.37197
Le-4	80.2612	16.339	72.6085	12.8954	3.21495	2.16312				Le-4	2.4262	0.12869	8.90885	1.6267	1.6523	0.7624
PI-5	119.802	3.49311	71.1853	12.0036	1.4805	0.36529				PI-5	3.61105	0.15365	8.54035	1.1289	0.75885	0.162
TN-5	127.721	15.6247	65.6377	1.43479	5.113	0.03168				TN-5	3.8435	0.36953	7.49295	0.19933	2.75685	0.20032
Le-5	98.4155	7.58846	83.0731	0.87229	3.4406	2.22258				Le-5	3.0736	0.26418	10.0649	0.25915	1.6531	1.06773
PI-6	168.488	8.60224	91.3658	18.3627	2.59975	0.42943				PI-6	4.76865	0.07969	11.3712	2.2293	1.13075	0.11802
TN-6	137.04	10.151	93.8287	13.9411	6.8701	1.28247				TN-6	3.53583	0.3283	11.3212	1.86448	3.83967	1.05499
Le-6	109.522	2.45656	126.49	12.9932	6.32865	3.75085				Le-6	3.31965	0.01874	18.5225	4.1008	3.69265	0.86415
Rootvolume
	0-0.2mm		0.2-1.0mm		1.0-2.0mm
		SD		SD		SD
	PI-3	0.0054	0.00111	0.04513	0.01468	0.0253	0.02079
	TN-3	0.0054	0.00052915	0.04963	0.00345	0.02927	0.01574
	Le-3	0.00467	0.000702377	0.03817	0.00715	0.0318	0.01881
	PI-4	0.00887	0.00166	0.06453	0.01742	0.02637	0.01729
	TN-4	0.00837	0.00112	0.05863	0.00396	0.02873	0.01712
	Le-4	0.00855	0.000919239	0.09795	0.01605	0.0746	0.01984
	PI-5	0.011	0.00141	0.0921	0.0075	0.0352	0.00552
	TN-5	0.0116	0.000848528	0.0782	0.00269	0.1311	0.02135
	Le-5	0.01195	0.000777817	0.1084	0.00396	0.06905	0.01193
	PI-6	0.01355	0.000353553	0.12795	0.01425	0.0461	0.00141
	TN-6	0.0117	0.00135	0.12427	0.01271	0.19743	0.01479
	Le-6	0.0127	0.000424264	0.2426	0.01388	0.20955	0.0108
